# Supplementary material for: Tracing the Impact of Public Health Interventions on HIV-1 Transmission in Portugal Using Molecular Epidemiology
Source: J Infect Dis. 2019 Feb 26;220(2):233–43. doi: 10.1093/infdis/jiz085 (PMC6581889; doi:10.1093/infdis/jiz085)
Supplement: jiz085_suppl_Supplementary_Tables [file jiz085_suppl_supplementary_tables.xlsx]

## Sheet: Suppl Table 1
Suppl. Table 1. Accession numbers for the reference subtype G sequences
MF999247
MF999251
KY857895
KY275364
KT121457
KU685565
KX183809
MF434982
MF434974
MF434968
KP090090
KU128340
KX183780
KU685592
KU536034
KT276261
KU536014
KU536019
KU536011
KU535963
KT592479
KT592433
KT592430
KT592427
KT592426
KT592419
KT592416
KT592396
KT592392
KT592386
KY579520
KU536001
KU536000
KU535956
MF124864
KU535952
MF124844
KF745675
KF745360
KU535985
KU535942
KJ499636
KP231397
KP231395
KC755269
KC755265
KC755263
KC755262
KC755261
KC755260
KC755258
KC755257
KC755255
KC755253
KC755252
KC755250
KC755249
KC755247
KC755244
KC755241
KC755240
KC755239
KC755238
KU535938
KJ194662
KP231375
KY386751
KY386735
KY386722
KY386707
KY579776
KY579616
MF434855
MF434854
MF404967
MF404964
MF404957
MF404949
KF735836
KJ636019
KP231384
MF456983
KP231381
KX389648
KX389646
AB747543
KJ194688
KJ194660
KJ194654
KJ194650
KJ194645
KJ194643
KF751450
KT315999
KR047854
KR047853
KR047814
KT379606
KY386790
KY386724
KY386717
KY386695
KY579523
KX073711
KX073706
KX073703
KX073701
MF404959
MF404958
MF404956
MF404952
MF404948
KF241487
KF241488
KX467054
KF241484
KF241478
KX389645
KX389642
KX389641
KX465813
KP231391
KP231394
KJ936918
KC350318
KF241500
KC350301
KF241485
KF241480
KC350376
KF241505
JQ796143
JQ585483
AB747478
JX460764
JX460724
JX460714
JX460706
JX460654
JX460653
JX460648
JX460646
JX460634
JX460626
JX460623
JX460620
JX460599
JX460576
JX460573
JX460570
AB868710
AB864401
AB864400
KJ194657
KJ194655
KF751434
KJ771584
KJ771556
KP231378
KP688122
KT315985
KT315981
KT315970
KT315966
KY386798
KY386752
KY386747
KY386739
KY386703
KY386698
KY658701
MF404955
MF404954
KY953202
KY953201
KY953200
KX466989
KC350113
KC350111
KC350115
KC350329
KC350193
KF241481
KF241510
KF241502
KR229863
KF241483
KF241508
KF241501
KR229817
KC350110
HE657492
KC350181
JN673706
KF241504
KX389615
KF907218
KX389618
KF241509
KX389620
KX389619
KC350205
HQ655391
HQ655388
HQ845957
HQ845954
HQ845950
HQ845948
HQ845947
HQ845945
HQ845944
HQ845941
HQ845940
HQ845939
JN000022
JQ585425
JQ585415
JQ585434
JQ585392
JX140676
JX499018
KC018757
KC018758
KC340494
JX460541
JX460539
JX460398
KF751448
KF751446
KF751443
KF751442
KF751438
KF751433
KF751431
KF751430
KF751429
KJ771444
KP109502
KY386774
KY386771
KY386770
KY386769
KY386746
KY386675
KY386669
KY579502
KY579415
MF404966
KC350310
KC350338
KC350216
KJ936912
KC350320
JN673707
KX389625
KX389626
JN673705
KX389628
KX389631
KX389635
KX389636
KC350114
KC350109
KC350218
KC350214
KC350208
JN132378
JN132372
JN132370
JN132373
JN132371
JN132365
GU326176
GU326175
JN132377
GU326166
GU326165
JN673700
JN132367
HQ267657
HQ267655
HM002537
JN132368
GU362882
MF157743
KX465812
GU326159
KC971042
KF241460
HQ667706
HQ667698
HQ267634
HQ267631
JN248593
JN248591
JN248586
JN248584
HQ845937
HQ845936
HQ845935
HQ845934
HQ845932
HQ845930
JF803990
JF803987
JQ796107
JQ796146
JQ585317
JQ585346
JQ585340
JX140675
KC018675
KC340490
JX460363
JX460352
JX460310
JX460295
JX460233
HG529956
KF716477
KF192120
KF192119
KF192118
KF192117
KF192116
KC350112
KF751451
KF751449
KF751447
KF751445
KF751444
KF751441
KF751437
KF751436
KF751435
KF751432
KJ770943
HG518368
HG518365
HG518359
LT578246
LT578231
LT578226
LT578202
KX228801
KY386686
KY386676
MF404962
HQ267630
HQ267582
HQ267581
HQ267577
JN132350
JN132351
HQ267569
JN132355
HQ267617
HQ267546
HQ267539
KR233379
KF241463
FJ670530
HQ267607
KR233375
GU326110
GU326109
KF241470
KF241467
KF241475
KF241468
KF241474
FN557306
JX271487
JX301049
GU969570
GU969569
GU969547
HM135512
HM135511
HM135510
HQ864369
JN248582
HQ845928
HQ845927
HQ845926
HQ845921
FR715290
FR715281
FR715270
HQ541943
HQ541939
HQ541926
HQ541916
HQ541888
HQ995018
JN106043
JN704992
JN704987
JX983038
KC340465
KC340403
KC340399
KC340498
JX460174
JX460155
JX460150
JX460147
JX460135
JX460070
HG529938
HG529936
AB868307
AB863818
KP688139
KP718925
KU499411
KU499409
KU499406
KU499403
KU499400
KU499395
KU499394
KU499393
KU499392
KU499390
KU499389
KU499385
KU499384
KU168300
KY386673
KY305747
KY579808
KX465925
JX301099
JX300797
JQ361672
JX300265
JX300208
KF241495
EU741670
JX300581
JX300044
EU255518
EU545193
FJ659678
GQ241001
GQ241000
GQ241119
GQ241117
GQ241116
GQ241110
GQ131619
GQ131618
GU191666
GU191639
GU191633
GU191597
GU191553
GU969517
FR666644
FR666643
FR666630
FR666627
FR666616
HQ843680
HQ843679
HQ843677
HQ843676
HQ843674
HQ843668
HQ843667
HQ843661
HQ843657
HQ843655
HQ843652
HQ843650
HQ843648
HQ843643
HQ843640
HQ843638
HQ843637
HQ843635
HQ843634
HQ843633
HQ843632
HQ843630
HQ843625
HQ843624
HQ843622
HQ843621
HQ843620
HQ843619
HQ843618
HQ843615
HQ843613
HQ843612
HQ843611
HQ843610
HQ843604
HQ843603
HQ843598
HQ843597
HQ843594
HQ843593
HQ843592
HQ843587
HQ843585
HQ843584
HQ843582
HQ843579
HQ843578
HQ843573
HQ843571
HQ843566
HQ843565
HQ843561
HQ843558
HQ843557
HQ843552
HQ843551
HQ843550
HQ843548
HQ843547
HQ843546
HQ843545
HQ843541
HQ843540
HQ843539
HQ843537
HQ843535
HQ843534
HQ843531
HQ843530
HQ843524
HQ843523
HQ843516
HQ843511
HQ864368
HQ864367
HQ864366
HQ864365
JF505618
JF929084
JF929058
HQ994227
HQ994159
HQ994149
HQ994139
HQ994125
HQ994123
HQ994115
HQ994095
HQ994085
HQ994079
HQ994075
HQ994057
HQ994049
HQ994037
HQ994031
HQ994019
HQ994017
HQ994011
HQ993987
HQ993979
HQ993709
JN639458
HQ994160
HQ994158
HQ994150
HQ994146
HQ994144
HQ994130
HQ994114
HQ994104
HQ994098
HQ994094
HQ994056
HQ994052
HQ994046
HQ994042
HQ994036
HQ994030
HQ994026
HQ994018
HQ994016
HQ994014
HQ994010
HQ994004
HQ994000
HQ993996
HQ993994
HQ993986
HQ993982
HQ993824
HQ993788
HQ993704
JN639459
JN639457
JN630903
JQ480201
JQ480199
JQ480195
JQ480191
JQ480206
JQ480202
JQ480200
JQ480198
HQ170613
KC340398
JX460039
JX460021
HG780854
KJ723366
KJ770596
KP178442
KP688105
KP718923
KR017776
KM248760
KU499410
KU499398
KY305772
KY579481
KY579444
MF404965
MF404963
MF404960
MF404953
MF404951
HM067749
JX300473
KC517039
KC516874
GU991882
GU991880
GU991875
GU991874
GU991869
GU991863
GQ167754
GQ167751
GQ167739
JX301141
EU330723
EU330714
FJ688263
JX300455
JX300616
JX301013
AM886216
JX300249
JX300970
GU991883
GU991881
GU991878
GU991870
GU991868
GU991865
GU991864
EU255477
EU255391
EU342797
GQ167766
GQ167763
GQ167757
GQ167753
GQ167737
GQ167732
GQ167731
FM955738
FM955734
FM955721
FM955716
FM955715
FM955712
FM955711
FM955702
FM955700
FM955693
GQ240996
GQ240992
GQ241105
GQ241097
GQ241056
GU191677
GU191665
HQ843536
HQ843522
HQ843517
HQ843509
JF929074
JN639446
KC340589
JX459988
JX459982
KJ906889
KP718915
KT022379
MF404950
HQ896682
HQ896681
HQ896680
KX465924
EU099972
EU099971
HQ896678
HQ896677
KX465811
GQ167760
GQ167750
GQ167742
FJ670520
EU099973
EU099970
EU786670
EU255345
EU255342
EF199585
EF199560
GQ240947
GQ241048
GQ400368
GQ400213
GQ400130
GQ400115
GQ399947
GQ399924
GQ399797
GQ399643
GQ399521
GQ399404
GQ399365
GQ399357
GQ399108
GQ398880
GQ398866
EU715229
FN599788
JF929089
JX140674
KJ770152
KJ770080
KX228812
EU741669
GU991879
GU991877
GU991876
GU991872
GU991871
GU991867
GU991866
GQ167765
GQ167762
GQ167759
GQ167756
GQ167744
GQ167738
GQ167735
GQ167733
HM460489
HQ896676
HF586667
HF586670
FM210721
FM210708
FM210706
FM210704
FM210697
FM210696
FJ389366
FJ389365
FJ389364
FJ389363
GQ167729
GQ400708
GQ400493
GQ400469
GQ400421
GQ400393
GQ400323
GQ400290
GQ400287
GQ400225
GQ400218
GQ400215
GQ400171
GQ400133
GQ400126
GQ400111
GQ400083
GQ400016
GQ399828
GQ399808
GQ399758
GQ399678
GQ399661
GQ399349
GQ399283
GQ399239
GQ399192
GQ399178
GQ399022
GQ399006
GQ398969
GQ398892
GQ398857
GQ398851
GQ398850
FJ481667
HM135509
HM135507
HM135506
HM135505
HM135502
HM135501
HM135500
HM135499
HM135497
HM135496
HM135495
HM135494
HM135493
HM135492
HM135489
KM248762
KY386688
DQ878227
DQ879086
DQ878218
DQ878533
AB287004
AB287003
DQ877755
AB231893
GU991873
GQ167764
GQ167758
GQ167748
GQ167746
GQ167741
GQ167736
GQ167730
GQ167727
DQ879056
DQ877867
DQ878322
EU615561
EU612844
EU612202
EU248481
EU248466
EU248445
EU248413
EU248374
EU248347
EU248320
EU248547
EF174563
DQ113308
DQ113206
DQ113189
DQ113133
DQ113132
DQ113103
DQ113089
DQ113067
DQ113061
DQ113056
DQ113052
DQ113043
DQ113034
AM181796
GQ400723
GQ400471
GQ400448
GQ400386
GQ400357
GQ400356
GQ400252
GQ400238
GQ400235
GQ400223
GQ400191
GQ400076
GQ400013
GQ399962
GQ399921
GQ399908
GQ399843
GQ399842
GQ399830
GQ399810
GQ399783
GQ399671
GQ399618
GQ399441
GQ399375
GQ399358
GQ399331
GQ399327
GQ399279
GQ399262
GQ399225
GQ399196
GQ399121
GQ398994
GQ398983
GQ398968
GQ398914
GQ398906
GQ398852
GQ398828
GU207222
HM135488
HM135487
HM135485
HM135483
HM135482
HM135481
HM135480
HM135479
HM135478
HM135477
HM135476
HM135475
HM135474
HM135473
HM135472
HM135471
HM135470
AB640341
JQ698691
KU168278
KU168277
KU168302
GQ167761
GQ167755
GQ167752
GQ167749
GQ167747
GQ167745
GQ167743
GQ167740
GQ167734
GQ167728
GU199524
EU178067
EU178026
EU178021
EU178002
EU608993
DQ009061
AM260319
EF122523
AM041046
AM041043
AM041028
AM041012
AM041000
AM181795
AJ578178
AJ577914
KJ906677
AM285285
AJ583750
AY371121
DQ168579
DQ168576
DQ168575
DQ168573
DQ013282
DQ013280
DQ013279
DQ013278
DQ013275
DQ013272
DQ013270
DQ013269
AJ577968
AJ577913
AJ577879
AJ578174
FJ389367
GU207114
GU207087
FN599705
KJ948662
KY579463
AJ313412
AJ313401
AJ313393
AY366535
AF423760
DQ445117
AJ419501
AJ419474
AY377436
AY694317
AF347293
GQ241129
KM057330
EU345865
AY586549
AY586548
AY586547
AM279386
AM279378
AM279377
AF450098
AY181082
AY181081
AY181080
AY181078
AY181076
AY181075
AY181074
AY181073
AY181072
AY181071
AY181070
AY181069
AY181068
AJ577967
AY017459
AY017458
AY017457
KM057328
KX465243
AF295287
AM279392
AJ286982
AJ286965
AJ286964
AF212297
AM279373
AY492756
AJ270559
AJ286963
AY772535
AF084936
FJ030730
AF212296
DQ009070
AF061641
AF061640
AF447856
AF061642
AB485663
AB485662
U88826
AF212295

## Sheet: Suppl. Table 2
Suppl. Table 2. Distribution of sequences by transmission group
Transmission group	Our study (subtypes B and G)		Reported in the Portuguese HIV/AIDS reports
	N	%	N	%
HET	218	32.0588	23363	45.125
MSM	135	19.8529	7981	16
PWID	228	33.5294	18161	35.0775
MTC	93	13	420	0.811218
Other	6	0.882353	1849	3
Total number of sequences	680	100	51774	100

## Sheet: Suppl Table 3
Suppl. Table 3. Results of the root-to-tip correlation analysis in TempEst
Tree	Correlation Coefficient (R )
Clade 1	0.54
Clade 2	0.22
Clade 3	0.37
Clade 4	0.35
Clade 5	0.33
Subtype G	0.23
Subtype G (with reference outgroup)	0.4

## Sheet: Suppl Table 4
Suppl. Table 4. Proportion of sampled sequences in the analysis per year
		Years
		2001	2002	2003	2004	2005	2006	2007	2008	2009	2010	2011	2012	2013	Overall
Number of sequences in a clade	1	1	1	2	5	4	0	3	3	0	0	0	7	0	26
	2	8	16	15	11	2	7	6	4	2	4	1	3	0	79
	3	1	3	6	5	2	0	1	2	0	0	0	0	0	20
	4	3	9	9	7	2	3	0	2	1	2	0	1	1	40
	5	5	8	4	10	3	3	4	1	0	0	1	3	0	42
Overall per year in clades		18	37	36	38	13	13	14	12	3	6	2	14	1	207
Overall number of sequences in the analysis (subtype B)		37	74	93	46	15	34	26	27	21	16	17	30	8	444
Overall number of sequences in the analysis (subtype G)		24	32	45	23	9	17	19	18	11	13	8	12	5	236
Overall number of patients diagnosed that year (all subtypes)		2842	2683	2485	2409	2225	2270	2173	2242	2041	1937	1685	1607	1464	28063
Number of patients diagnosed that year (subtype B = 40%)		1136.8	1073.2	994	963.6	890	908	869.2	896.8	816.4	774.8	674	642.8	585.6	11225.2
Number of patients diagnosed that year (subtype G = 40%)		568.4	536.6	497	481.8	445	454	434.6	448.4	408.2	387.4	337	321.4	292.8	5612.6
Proportion of sampled individuals with subtype B		3.25475	6.89527	9.35614	4.77377	1.68539	3.74449	2.99126	3.0107	2.57227	2.06505	2.52226	4.66708	1.36612	3.76189
Proportion of sampled individuals with subtype G		4.22238	5.96347	9.05433	4.77377	2.02247	3.74449	4.37184	4.01427	2.69476	3.3557	2.37389	3.73367	1.70765	4.20482
